# Supplementary material for: RbCuFe(PO4)2
Source: Acta Crystallogr Sect E Struct Rep Online. 2013 Jul 24;69(Pt 8):i52. doi: 10.1107/S1600536813019569 (PMC3793670; doi:10.1107/S1600536813019569)
Supplement: Supplementary file 1 [file e-69-00i52-sup1.cif]

##############################################################################
#                                                                            #
# This CIF contains the data in a paper accepted for publication in          #
# Acta Crystallographica Section E. It conforms to the requirements of       #
# Notes for Authors for Acta Crystallographica Section E, and has been       #
# peer reviewed under the auspices of the IUCr Commission on Journals.       #
#                                                                            #
# Full details of the Crystallographic Information File format               #
# are given in the paper "The Crystallographic Information File (CIF):       #
# a New Standard Archive File for Crystallography" by S. R. Hall, F. H.      #
# Allen and I. D. Brown [Acta Cryst. (1991), A47, 655-685].                  #
#                                                                            #
# The current version of the core CIF dictionary is obtainable from          #
# ftp://ftp.iucr.org/pub/cif_core.dic.                                       #
#                                                                            #
# Software is freely available for graphical display of the structure(s)     #
# in this CIF. For information consult the CIF software page                 #
# http://www.iucr.org/resources/cif/software.                                #
#                                                                            #
# This file may be used for bona fide research purposes within the           #
# scientific community so long as proper attribution is given to the journal # 
# article from which it was obtained.                                        #
#                                                                            #
##############################################################################
data_global
_audit_creation_method     'from SHELXL97'
_journal_date_recd_electronic     2013-05-08
_journal_date_accepted     2013-07-15
_journal_name_full     'Acta Crystallographica, Section E'
_journal_year     2013
_journal_volume     69
_journal_issue      8
_journal_page_first     i52
_journal_page_last     i52
_journal_paper_category     QI
_journal_paper_doi     10.1107/S1600536813019569
_journal_coeditor_code     BR2226
_publ_contact_author_name     'Hidouri Mourad'
_publ_contact_author_address
;
Faculty of Science
University of Monastir
5019 Monastir
Tunisia
;
_publ_contact_author_email     mourad_hidouri@yahoo.fr
_publ_contact_author_fax     '+21673500278'
_publ_contact_author_phone     '+21673500279'
_publ_section_title
;
RbCuFe(PO~4~)~2~
;
loop_
    _publ_author_name
    _publ_author_address
    'Badri, Abdessalem'
;
Faculty of Science
University of Monastir
5019 Monastir
Tunisia
;
    'Hidouri, Mourad'
;
Faculty of Science
University of Monastir
5019 Monastir
Tunisia
;
    'Ben Amara, Mongi'
;
Faculty of Science
University of Monastir
5019 Monastir
Tunisia
;
data_I
_audit_creation_method     SHELXL97
_chemical_name_systematic
;
Rubidium copper iron bis(phosphate)
;
_chemical_name_common     ?
_chemical_formula_moiety     ?
_chemical_formula_sum     'Cu Fe O8 P2 Rb'
_chemical_formula_iupac     'Rb Cu Fe (P O4)2'
_chemical_formula_weight     394.80
_chemical_melting_point     ?
_symmetry_cell_setting     monoclinic
_symmetry_space_group_name_H-M     'P 21/n'
_symmetry_space_group_name_Hall     '-P 2yn'
loop_
    _symmetry_equiv_pos_as_xyz
    'x, y, z'
    '-x+1/2, y+1/2, -z+1/2'
    '-x, -y, -z'
    'x-1/2, -y-1/2, z-1/2'
_cell_length_a     8.0540(10)
_cell_length_b     9.906(3)
_cell_length_c     9.1400(10)
_cell_angle_alpha     90.00
_cell_angle_beta     115.470(10)
_cell_angle_gamma     90.00
_cell_volume     658.3(2)
_cell_formula_units_Z     4
_cell_measurement_reflns_used     25
_cell_measurement_theta_min     2.83
_cell_measurement_theta_max     26.94
_cell_measurement_temperature     293(2)
_exptl_crystal_description     plate
_exptl_crystal_colour     green
_exptl_crystal_size_max     0.25
_exptl_crystal_size_mid     0.21
_exptl_crystal_size_min     0.14
_exptl_crystal_density_diffrn     3.983
_exptl_crystal_density_meas     ?
_exptl_crystal_density_method     'not measured'
_exptl_crystal_F_000     744
_exptl_absorpt_coefficient_mu     13.276
_exptl_absorpt_correction_type     refdelf
_exptl_absorpt_process_details     '(SHELXL97; Sheldrick 2008)'
_exptl_absorpt_correction_T_min     0.0598
_exptl_absorpt_correction_T_max     0.1185
_exptl_special_details
;
;
_diffrn_ambient_temperature     293(2)
_diffrn_radiation_type     MoK\a
_diffrn_radiation_wavelength     0.71073
_diffrn_radiation_source     'fine-focus sealed tube'
_diffrn_radiation_monochromator     graphite
_diffrn_measurement_device_type     'Enraf--Nonius CAD4'
_diffrn_measurement_method     \w/2\q
_diffrn_detector_area_resol_mean     ?
_diffrn_reflns_number     1939
_diffrn_reflns_av_R_equivalents     0.0460
_diffrn_reflns_av_sigmaI/netI     0.0404
_diffrn_reflns_theta_min     2.83
_diffrn_reflns_theta_max     26.94
_diffrn_reflns_theta_full     26.94
_diffrn_measured_fraction_theta_max     1.000
_diffrn_measured_fraction_theta_full     1.000
_diffrn_reflns_limit_h_min     -1
_diffrn_reflns_limit_h_max     10
_diffrn_reflns_limit_k_min     -1
_diffrn_reflns_limit_k_max     12
_diffrn_reflns_limit_l_min     -11
_diffrn_reflns_limit_l_max     10
_diffrn_standards_number     2
_diffrn_standards_interval_count     ?
_diffrn_standards_interval_time     120
_diffrn_standards_decay_%     1
_refine_special_details
;
Refinement of <i>F</i>^2^ against ALL reflections. The weighted <i>R</i>-factor
<i>wR</i> and goodness of fit <i>S</i> are based on <i>F</i>^2^, conventional
<i>R</i>-factors <i>R</i> are based on <i>F</i>, with <i>F</i> set to zero for
negative <i>F</i>^2^. The threshold expression of <i>F</i>^2^ >
\s(<i>F</i>^2^) is used only for calculating <i>R</i>-factors(gt) <i>etc</i>.
and is not relevant to the choice of reflections for refinement.
<i>R</i>-factors based on <i>F</i>^2^ are statistically about twice as large
as those based on <i>F</i>, and <i>R</i>-factors based on ALL data will be
even larger.
;
_reflns_number_total     1437
_reflns_number_gt     1236
_reflns_threshold_expression     I>\2(I)
_refine_ls_structure_factor_coef     Fsqd
_refine_ls_matrix_type     full
_refine_ls_R_factor_all     0.0556
_refine_ls_R_factor_gt     0.0461
_refine_ls_wR_factor_gt     0.1188
_refine_ls_wR_factor_ref     0.1263
_refine_ls_goodness_of_fit_ref     1.083
_refine_ls_restrained_S_all     1.083
_refine_ls_number_reflns     1437
_refine_ls_number_parameters     54
_refine_ls_number_restraints     0
_refine_ls_weighting_scheme     calc
_refine_ls_weighting_details
       'calc w = 1/[\s^2^(Fo^2^)+(0.0642P)^2^+8.1747P] where P=(Fo^2^+2Fc^2^)/3'
_atom_sites_solution_primary     direct
_atom_sites_solution_secondary     difmap
_refine_ls_shift/su_max     0.001
_refine_ls_shift/su_mean     0.000
_refine_diff_density_max     3.251
_refine_diff_density_min     -2.245
_refine_ls_extinction_method     'SHELXL97 (Sheldrick, 2008)'
_refine_ls_extinction_coef     0.056(3)
_refine_ls_extinction_expression
                                  'Fc^*^=kFc[1+0.001xFc^2^\l^3^/sin(2\q)]^-1/4^'
loop_
    _atom_type_symbol
    _atom_type_description
    _atom_type_scat_dispersion_real
    _atom_type_scat_dispersion_imag
    _atom_type_scat_source
    'O' 'O' 0.0106 0.0060
                         'International Tables Vol C Tables 4.2.6.8 and 6.1.1.4'
    'P' 'P' 0.1023 0.0942
                         'International Tables Vol C Tables 4.2.6.8 and 6.1.1.4'
    'Fe' 'Fe' 0.3463 0.8444
                         'International Tables Vol C Tables 4.2.6.8 and 6.1.1.4'
    'Cu' 'Cu' 0.3201 1.2651
                         'International Tables Vol C Tables 4.2.6.8 and 6.1.1.4'
    'Rb' 'Rb' -0.9393 2.9676
                         'International Tables Vol C Tables 4.2.6.8 and 6.1.1.4'
_computing_data_collection     'COLLECT (Nonius, 1997)'
_computing_cell_refinement     'COLLECT (Nonius, 1997)'
_computing_data_reduction
;
SCALEPACK and DENZO (Otwinowski & Minor, 1997)
;
_computing_structure_solution     'SIR92 (Altomare <i>et al.</i>, 1993)'
_computing_structure_refinement     'SHELXL97 (Sheldrick, 2008)'
_computing_molecular_graphics     'DIAMOND (Brandenburg, 1999)'
_computing_publication_material     'SHELXL97 (Sheldrick, 2008)'
loop_
    _atom_site_type_symbol
    _atom_site_label
    _atom_site_fract_x
    _atom_site_fract_y
    _atom_site_fract_z
    _atom_site_U_iso_or_equiv
    _atom_site_adp_type
    _atom_site_calc_flag
    _atom_site_refinement_flags
    _atom_site_occupancy
    _atom_site_symmetry_multiplicity
    _atom_site_disorder_assembly
    _atom_site_disorder_group
    Rb Rb 0.08146(10) -0.36746(7) 0.92434(9) 0.0187(3) Uiso d . 1 1 . .
    Cu Cu 0.36913(11) -0.11858(8) 0.94182(10) 0.0103(3) Uiso d . 1 1 . .
    Fe Fe 0.98385(13) 0.12391(9) 0.75520(11) 0.0084(3) Uiso d . 1 1 . .
    P P1 1.2630(2) 0.08995(18) 0.1423(2) 0.0082(4) Uiso d . 1 1 . .
    O O11 0.4087(7) 0.0231(5) 0.0958(6) 0.0116(10) Uiso d . 1 1 . .
    O O12 0.2147(7) -0.0101(5) 0.2460(6) 0.0116(10) Uiso d . 1 1 . .
    O O13 0.8515(7) 0.2895(5) 0.7505(6) 0.0123(10) Uiso d . 1 1 . .
    O O14 0.0942(7) 0.1317(5) 0.9900(6) 0.0115(10) Uiso d . 1 1 . .
    P P2 0.1321(2) -0.15855(18) 0.6387(2) 0.0087(4) Uiso d . 1 1 . .
    O O21 0.4575(7) -0.2610(5) 0.1010(6) 0.0138(10) Uiso d . 1 1 . .
    O O22 0.1462(7) -0.1108(5) 0.4869(6) 0.0119(10) Uiso d . 1 1 . .
    O O23 0.3040(7) -0.2436(5) 0.7543(6) 0.0118(10) Uiso d . 1 1 . .
    O O24 0.1483(7) -0.0378(5) 0.7545(6) 0.0112(10) Uiso d . 1 1 . .
_geom_special_details
;
All e.s.d.'s (except the e.s.d. in the dihedral angle between two l.s. planes)
are estimated using the full covariance matrix. The cell e.s.d.'s are taken
into account individually in the estimation of e.s.d.'s in distances, angles
and torsion angles; correlations between e.s.d.'s in cell parameters are only
used when they are defined by crystal symmetry. An approximate (isotropic)
treatment of cell e.s.d.'s is used for estimating e.s.d.'s involving l.s.
planes.
;
loop_
    _geom_bond_atom_site_label_1
    _geom_bond_atom_site_label_2
    _geom_bond_site_symmetry_2
    _geom_bond_distance
    _geom_bond_publ_flag
    Rb O13 3_657 2.888(5) ?
    Rb O21 1_556 2.947(5) ?
    Rb O12 4_556 2.952(5) ?
    Rb O21 4_556 2.969(5) ?
    Rb O14 3_557 3.003(5) ?
    Rb O12 2_546 3.085(5) ?
    Rb O23 . 3.087(5) ?
    Rb O11 4_556 3.120(5) ?
    Rb O22 2_546 3.122(5) ?
    Cu O11 1_556 1.915(5) ?
    Cu O21 1_556 1.930(5) ?
    Cu O23 . 1.993(5) ?
    Cu O24 . 2.028(5) ?
    Cu O11 3_656 2.178(5) ?
    Fe O14 1_655 1.940(5) ?
    Fe O13 . 1.946(5) ?
    Fe O12 3_656 1.952(5) ?
    Fe O22 3_656 2.005(5) ?
    Fe O24 1_655 2.081(5) ?
    Fe O23 2_656 2.185(5) ?
    P1 O13 4_665 1.519(5) ?
    P1 O14 1_654 1.526(5) ?
    P1 O12 1_655 1.533(5) ?
    P1 O11 1_655 1.557(5) ?
    P2 O22 . 1.515(5) ?
    P2 O21 4_556 1.521(5) ?
    P2 O24 . 1.565(5) ?
    P2 O23 . 1.576(5) ?
loop_
    _geom_angle_atom_site_label_1
    _geom_angle_atom_site_label_2
    _geom_angle_atom_site_label_3
    _geom_angle_site_symmetry_1
    _geom_angle_site_symmetry_3
    _geom_angle
    _geom_angle_publ_flag
    O13 Rb O21 3_657 1_556 69.35(14) ?
    O13 Rb O12 3_657 4_556 112.20(14) ?
    O21 Rb O12 1_556 4_556 176.53(14) ?
    O13 Rb O21 3_657 4_556 138.05(14) ?
    O21 Rb O21 1_556 4_556 102.61(12) ?
    O12 Rb O21 4_556 4_556 78.36(14) ?
    O13 Rb O14 3_657 3_557 54.85(14) ?
    O21 Rb O14 1_556 3_557 93.87(14) ?
    O12 Rb O14 4_556 3_557 89.52(14) ?
    O21 Rb O14 4_556 3_557 86.08(14) ?
    O13 Rb O12 3_657 2_546 48.09(13) ?
    O21 Rb O12 1_556 2_546 68.83(13) ?
    O12 Rb O12 4_556 2_546 109.70(11) ?
    O21 Rb O12 4_556 2_546 168.12(14) ?
    O14 Rb O12 3_557 2_546 102.37(13) ?
    O13 Rb O23 3_657 . 121.31(14) ?
    O21 Rb O23 1_556 . 56.71(14) ?
    O12 Rb O23 4_556 . 123.04(13) ?
    O21 Rb O23 4_556 . 49.30(14) ?
    O14 Rb O23 3_557 . 105.24(13) ?
    O12 Rb O23 2_546 . 119.56(13) ?
    O13 Rb O11 3_657 4_556 158.60(14) ?
    O21 Rb O11 1_556 4_556 129.19(14) ?
    O12 Rb O11 4_556 4_556 48.65(13) ?
    O21 Rb O11 4_556 4_556 55.53(14) ?
    O14 Rb O11 3_557 4_556 124.74(13) ?
    O12 Rb O11 2_546 4_556 122.91(13) ?
    O23 Rb O11 . 4_556 80.05(13) ?
    O13 Rb O22 3_657 2_546 98.03(14) ?
    O21 Rb O22 1_556 2_546 72.07(14) ?
    O12 Rb O22 4_556 2_546 104.52(14) ?
    O21 Rb O22 4_556 2_546 119.17(14) ?
    O14 Rb O22 3_557 2_546 152.82(13) ?
    O12 Rb O22 2_546 2_546 51.19(13) ?
    O23 Rb O22 . 2_546 86.70(13) ?
    O11 Rb O22 4_556 2_546 80.87(13) ?
    O11 Cu O21 1_556 1_556 95.2(2) ?
    O11 Cu O23 1_556 . 170.6(2) ?
    O21 Cu O23 1_556 . 94.0(2) ?
    O11 Cu O24 1_556 . 98.0(2) ?
    O21 Cu O24 1_556 . 146.1(2) ?
    O23 Cu O24 . . 73.0(2) ?
    O11 Cu O11 1_556 3_656 84.8(2) ?
    O21 Cu O11 1_556 3_656 112.0(2) ?
    O23 Cu O11 . 3_656 93.67(19) ?
    O24 Cu O11 . 3_656 100.20(19) ?
    O14 Fe O13 1_655 . 88.7(2) ?
    O14 Fe O12 1_655 3_656 90.8(2) ?
    O13 Fe O12 . 3_656 92.7(2) ?
    O14 Fe O22 1_655 3_656 176.0(2) ?
    O13 Fe O22 . 3_656 90.5(2) ?
    O12 Fe O22 3_656 3_656 85.3(2) ?
    O14 Fe O24 1_655 1_655 92.6(2) ?
    O13 Fe O24 . 1_655 172.8(2) ?
    O12 Fe O24 3_656 1_655 94.4(2) ?
    O22 Fe O24 3_656 1_655 88.73(19) ?
    O14 Fe O23 1_655 2_656 91.5(2) ?
    O13 Fe O23 . 2_656 85.59(19) ?
    O12 Fe O23 3_656 2_656 177.11(19) ?
    O22 Fe O23 3_656 2_656 92.38(19) ?
    O24 Fe O23 1_655 2_656 87.29(19) ?
    O13 P1 O14 4_665 1_654 111.4(3) ?
    O13 P1 O12 4_665 1_655 106.2(3) ?
    O14 P1 O12 1_654 1_655 112.1(3) ?
    O13 P1 O11 4_665 1_655 108.3(3) ?
    O14 P1 O11 1_654 1_655 110.3(3) ?
    O12 P1 O11 1_655 1_655 108.4(3) ?
    O22 P2 O21 . 4_556 112.5(3) ?
    O22 P2 O24 . . 111.3(3) ?
    O21 P2 O24 4_556 . 110.7(3) ?
    O22 P2 O23 . . 113.0(3) ?
    O21 P2 O23 4_556 . 109.4(3) ?
    O24 P2 O23 . . 99.3(3) ?
