# Supplementary material for: RbCuFe(PO4)2
Source: Acta Crystallogr Sect E Struct Rep Online. 2013 Jul 24;69(Pt 8):i52. doi: 10.1107/S1600536813019569 (PMC3793670; doi:10.1107/S1600536813019569)
Supplement: Supplementary file 2 [file e-69-00i52-Isup2.hkl]

#
# h,k,l, Fc-squared, Fo-squared, sigma(Fo-squared) and status flag
#
data_I
_shelx_title '    rbcufe_n in P 21/n'
_shelx_refln_list_code          4
_shelx_F_calc_maximum      391.78
_exptl_crystal_F_000       744.00
_reflns_d_resolution_high  0.7843
 
loop_
 _symmetry_equiv_pos_as_xyz
 'x, y, z'
 '-x+1/2, y+1/2, -z+1/2'
 '-x, -y, -z'
 'x-1/2, -y-1/2, z-1/2'
 
_cell_length_a     8.0540
_cell_length_b     9.9060
_cell_length_c     9.1400
_cell_angle_alpha  90.000
_cell_angle_beta  115.470
_cell_angle_gamma  90.000
 
_shelx_F_squared_multiplier     1.000
 
loop_
 _refln_index_h
 _refln_index_k
 _refln_index_l
 _refln_F_squared_calc
 _refln_F_squared_meas
 _refln_F_squared_sigma
 _refln_observed_status
   2   0   0     4802.16     4933.94     77.49 o
   4   0   0    10304.22    11129.16    166.23 o
   6   0   0      516.29      451.61     42.00 o
   8   0   0     4930.24     4774.65    153.53 o
   1   1   0      500.05      492.41      9.72 o
   2   1   0     4307.01     4748.30    158.45 o
   3   1   0     2835.47     2608.10     48.26 o
   4   1   0     2810.43     2783.45     58.58 o
   5   1   0    10186.87    10858.40    151.50 o
   6   1   0      370.41      347.93     23.17 o
   7   1   0     2807.73     2683.31    115.25 o
   8   1   0       46.03       58.70     31.98 o
   9   1   0        0.88       13.62     35.08 o
   0   2   0        0.86      136.69     12.41 o
   1   2   0      399.40      391.07     16.20 o
   2   2   0     1412.27     1627.45     44.31 o
   3   2   0      120.16      108.96     12.18 o
   4   2   0      166.95      115.46     20.05 o
   5   2   0    16941.12    18819.67    241.53 o
   6   2   0      334.61      379.47     37.41 o
   7   2   0     1803.97     1831.22     85.57 o
   8   2   0      153.47      182.70     20.57 o
   9   2   0    10161.68    10049.90    228.00 o
   1   3   0      268.45      310.77     16.91 o
   2   3   0     1993.71     2336.15     56.19 o
   3   3   0     6860.99     7143.23    115.25 o
   4   3   0     2315.58     2176.45     73.20 o
   5   3   0     3201.15     3015.08     91.97 o
   6   3   0     7313.36     7072.03    152.20 o
   7   3   0     2337.92     2336.19     97.42 o
   8   3   0      258.40      256.57     32.55 o
   9   3   0      174.40      242.07     23.24 o
   0   4   0    69967.65    53224.29    533.76 o
   1   4   0        2.36       35.01      5.51 o
   2   4   0    11433.61    10081.91    135.42 o
   3   4   0     1673.76     1950.95     61.87 o
   4   4   0     4327.93     4771.07    106.67 o
   5   4   0      419.54      275.77     27.51 o
   6   4   0      524.24      401.35     35.43 o
   7   4   0      443.82      570.62     52.88 o
   8   4   0     4389.82     5068.08    152.02 o
   1   5   0      439.23      454.60     44.67 o
   2   5   0     1641.02     1595.30     55.02 o
   3   5   0     6595.34     6903.39    126.20 o
   4   5   0     4436.72     4700.25    112.17 o
   5   5   0     3342.46     3742.26    106.20 o
   6   5   0     1618.47     1715.53     80.81 o
   7   5   0      809.31      736.12     59.84 o
   8   5   0       15.83       11.55     40.53 o
   0   6   0       26.80       41.74     13.52 o
   1   6   0      398.49      458.08     73.21 o
   2   6   0     1036.31     1248.35     55.34 o
   3   6   0      101.32      133.20     16.31 o
   4   6   0     2448.17     2059.13     79.37 o
   5   6   0     4427.88     4225.00    117.25 o
   6   6   0       35.01       17.39     14.26 o
   7   6   0      667.67      790.32     59.62 o
   8   6   0       62.78       76.26     49.32 o
   1   7   0      274.53      270.95     25.05 o
   2   7   0     4111.03     4142.38    105.89 o
   3   7   0       82.57       64.94     11.07 o
   4   7   0     1406.74     1269.00     67.10 o
   5   7   0     5993.43     5843.51    146.03 o
   6   7   0     3777.65     3401.98    115.39 o
   7   7   0     1480.20     1543.11     89.42 o
   0   8   0    40243.88    29888.20    465.63 o
   1   8   0      731.56      849.47     47.35 o
   2   8   0     5743.77     5559.03    132.28 o
   3   8   0     2265.08     2486.66     91.11 o
   4   8   0      872.69     1016.95     64.37 o
   5   8   0       10.71       71.15     14.94 o
   6   8   0       54.49       54.58     32.75 o
   7   8   0       21.36       81.27     45.97 o
   1   9   0      744.72      766.96     42.67 o
   2   9   0     1068.76      857.87     61.74 o
   3   9   0     6854.63     7713.06    174.32 o
   4   9   0     3027.22     3232.87    117.67 o
   5   9   0     4005.56     4913.62    147.48 o
   6   9   0       42.86       78.76     40.83 o
   0  10   0       37.74      -22.20     56.60 o
   1  10   0      378.23      462.59     29.42 o
   2  10   0     1074.77     1198.26     77.84 o
   3  10   0     1788.36     1492.12     86.27 o
   4  10   0      608.31      438.64     44.65 o
   5  10   0      406.65      434.50     49.16 o
   1  11   0      186.64      161.04     55.00 o
   2  11   0      266.12      240.30     34.29 o
   3  11   0      781.21      826.50     75.09 o
   4  11   0      314.05      306.12     26.06 o
   0  12   0     4937.08     5195.72    221.50 o
   1  12   0      152.63      151.70     42.43 o
   2  12   0     3965.08     3950.75    154.15 o
  -9   0   1       84.79      111.29     21.60 o
  -7   0   1     3781.69     3718.63    124.24 o
  -5   0   1     4809.71     5265.89    125.71 o
  -3   0   1      676.52      728.45     41.49 o
  -1   0   1     2463.98     2077.61     29.48 o
   1   0   1      102.46      113.20      7.22 o
   3   0   1    29618.08    32799.98    292.24 o
   5   0   1     9671.71    10601.61    181.51 o
   7   0   1    14024.97    13723.09    249.77 o
  -9   1   1     1307.94     1259.89     66.30 o
  -8   1   1     2587.14     2485.29    176.59 o
  -7   1   1     1604.86     1392.32     57.48 o
  -6   1   1     2030.23     2132.65    119.86 o
  -5   1   1     3877.59     3913.01    226.70 o
  -4   1   1     1347.04     1396.26     43.81 o
  -3   1   1     8365.44     8795.40    442.23 o
  -2   1   1      917.52      925.64     32.21 o
  -1   1   1       49.46       51.21      3.44 o
   0   1   1      922.38      882.98     19.64 o
   1   1   1     4557.43     4781.86    101.19 o
   2   1   1     3555.36     3232.29     93.51 o
   3   1   1     9396.03     9113.59     96.54 o
   4   1   1     1827.96     1758.88     57.98 o
   5   1   1     6196.72     6531.82     99.98 o
   6   1   1      211.75      206.97     14.93 o
   7   1   1      495.55      548.13     35.91 o
   8   1   1     1050.98     1039.07    147.38 o
  -9   2   1      415.19      342.26     36.90 o
  -8   2   1     1598.72     1485.18     82.69 o
  -7   2   1       20.57       31.41     36.63 o
  -6   2   1     5166.71     4994.32    127.40 o
  -5   2   1     1761.89     1907.35     74.87 o
  -4   2   1    21526.22    23761.92    261.51 o
  -3   2   1      527.53      700.17     39.31 o
  -2   2   1   153492.47   125309.22    740.77 o
  -1   2   1     1445.67     1404.24     34.42 o
   0   2   1      243.87      287.29     13.41 o
   1   2   1     2579.64     2682.86     42.20 o
   2   2   1     6852.44     7401.57    103.03 o
   3   2   1     2144.33     2323.07     64.82 o
   4   2   1      508.00      598.32     41.67 o
   5   2   1      104.26      165.82     17.55 o
   6   2   1     7503.20     7833.64    163.56 o
   7   2   1      584.69      566.88     55.97 o
   8   2   1      255.22      220.26     21.93 o
  -9   3   1     1520.25     1198.97     85.24 o
  -8   3   1     1406.83     1466.63     86.26 o
  -7   3   1     1909.79     1925.23     88.14 o
  -6   3   1     3741.07     4013.23    111.94 o
  -5   3   1     5741.92     6402.55    132.75 o
  -4   3   1     6095.37     6764.82    125.85 o
  -3   3   1       99.73       91.66     12.59 o
  -2   3   1       11.65       23.60     16.15 o
  -1   3   1      730.86      822.96     29.03 o
   0   3   1     4223.58     3791.24    150.46 o
   1   3   1     3818.57     3520.46     50.49 o
   2   3   1     5975.69     5975.06     96.87 o
   3   3   1    18316.38    19781.97    215.91 o
   4   3   1     2026.51     2080.20     73.43 o
   5   3   1       83.39       40.90     30.52 o
   6   3   1      482.74      428.29     38.89 o
   7   3   1       90.99       39.65     35.27 o
   8   3   1      385.09      411.95     42.70 o
  -9   4   1       34.35       37.89     53.10 o
  -8   4   1      291.43      246.50     20.94 o
  -7   4   1     2601.89     2349.28     98.96 o
  -6   4   1      638.15      418.56     37.89 o
  -5   4   1       63.99      110.10     14.08 o
  -4   4   1     1043.58     1176.81     54.93 o
  -3   4   1      393.85      390.83     31.79 o
  -2   4   1      186.61      280.99     21.76 o
  -1   4   1       19.43       54.71     28.27 o
   0   4   1       50.73       50.69      5.57 o
   1   4   1     6838.36     6792.39    305.04 o
   2   4   1     1165.58     1143.05     46.40 o
   3   4   1    24319.50    24908.42    260.64 o
   4   4   1       97.67      136.59     11.37 o
   5   4   1     3703.98     3787.13    106.64 o
   6   4   1      599.12      715.70     56.72 o
   7   4   1    15238.01    15724.33    263.82 o
   8   4   1      211.19      119.82     19.97 o
  -8   5   1     6646.59     5820.91    165.94 o
  -7   5   1     5107.95     4587.22    136.88 o
  -6   5   1      105.91      128.06     15.81 o
  -5   5   1      654.83      563.61     48.27 o
  -4   5   1      784.61      821.42     50.97 o
  -3   5   1      100.50      116.14     12.27 o
  -2   5   1     1138.24     1293.84     49.15 o
  -1   5   1     1038.23      972.56     36.96 o
   0   5   1     1281.40     1256.53     40.47 o
   1   5   1     3106.84     3031.73     56.88 o
   2   5   1    10543.86     9652.73    146.20 o
   3   5   1    11555.45    10884.73    168.14 o
   4   5   1     2006.69     1938.22     74.33 o
   5   5   1     3326.62     3371.61    104.88 o
   6   5   1     1695.23     1710.75     79.79 o
   7   5   1      233.87      277.47     23.94 o
   8   5   1      176.23      122.49     20.67 o
  -8   6   1      482.45      416.97     45.40 o
  -7   6   1        2.90       20.63     36.70 o
  -6   6   1     1036.98     1029.21     63.44 o
  -5   6   1      122.30      121.04     14.23 o
  -4   6   1     7492.27     7130.23    142.20 o
  -3   6   1      234.86      123.70     13.51 o
  -2   6   1    60541.27    57304.79    464.02 o
  -1   6   1      111.80      157.28     12.25 o
   0   6   1     9849.87     9181.42    203.01 o
   1   6   1     2155.48     2219.20    137.63 o
   2   6   1     4968.52     5354.01    113.24 o
   3   6   1      154.96      302.06     28.01 o
   4   6   1      299.33      295.03     29.95 o
   5   6   1       69.69      170.83     15.29 o
   6   6   1     4105.06     4333.53    128.58 o
   7   6   1     1093.15     1028.77     76.93 o
  -8   7   1      156.32      185.05     20.92 o
  -7   7   1     3728.80     4265.74    133.53 o
  -6   7   1     4143.89     4343.83    129.69 o
  -5   7   1     3436.15     3941.45    117.15 o
  -4   7   1      197.97      142.22     13.88 o
  -3   7   1     8126.15     7449.28    146.45 o
  -2   7   1      940.58      935.95     52.18 o
  -1   7   1       96.01      103.51     23.04 o
   0   7   1     1379.75     1304.11     52.50 o
   1   7   1     8673.71     8532.40    439.84 o
   2   7   1     1860.49     1936.93     73.94 o
   3   7   1     4160.30     4329.63    115.98 o
   4   7   1      417.84      478.44     40.95 o
   5   7   1       56.90      -35.86     35.86 o
   6   7   1      168.36      133.78     17.72 o
   7   7   1      727.77      605.42     50.49 o
  -7   8   1      669.66      535.57     48.46 o
  -6   8   1      129.29       64.66     15.90 o
  -5   8   1       56.77       28.97     40.58 o
  -4   8   1     1993.04     2406.61     89.50 o
  -3   8   1      560.20      523.79     48.71 o
  -2   8   1       87.20       95.31     13.13 o
  -1   8   1      206.00      257.42     22.33 o
   0   8   1      414.35      433.32     30.64 o
   1   8   1     1050.24     1005.50     44.76 o
   2   8   1     1101.70      942.70     60.93 o
   3   8   1     2517.40     2474.27     93.16 o
   4   8   1      293.36      306.69     37.42 o
   5   8   1     1177.62     1272.84     79.52 o
   6   8   1     1009.73     1389.21     85.96 o
  -6   9   1       73.31       71.95     40.37 o
  -5   9   1      111.75       21.79     43.58 o
  -4   9   1      598.40      576.07     57.59 o
  -3   9   1       40.30       54.55     32.24 o
  -2   9   1     1029.35     1271.81     71.10 o
  -1   9   1     1491.50     1517.21    127.47 o
   0   9   1     1570.98     1687.72     71.00 o
   1   9   1     1836.03     1816.03     63.83 o
   2   9   1     4103.98     4055.90    122.13 o
   3   9   1     2973.60     2919.86    107.72 o
   4   9   1     1792.69     1610.47     88.62 o
   5   9   1     3113.01     3363.49    126.65 o
   6   9   1      166.56      294.57     32.10 o
  -5  10   1      273.33      290.66     38.39 o
  -4  10   1     4337.76     4164.76    141.47 o
  -3  10   1       92.75       22.33     36.46 o
  -2  10   1    10581.31    11245.83    224.07 o
  -1  10   1      533.31      519.67     41.98 o
   0  10   1     2541.67     2541.93    232.86 o
   1  10   1     4747.16     4675.37    202.08 o
   2  10   1      942.01      870.17     66.34 o
   3  10   1      228.19       18.86     47.87 o
   4  10   1      705.33     1005.96     78.43 o
   5  10   1      191.18      178.90     21.25 o
  -4  11   1      157.54       51.14     51.97 o
  -3  11   1      495.75      409.19     36.75 o
  -2  11   1      155.56       46.40     49.37 o
  -1  11   1      270.25      261.52     20.58 o
   0  11   1     1136.39     1172.72     75.57 o
   1  11   1     6036.38     6368.02    183.46 o
   2  11   1      721.58      747.76     65.95 o
   3  11   1      770.14     1159.93     86.77 o
   4  11   1     1161.29     1352.63     99.71 o
  -3  12   1      527.17      449.56     38.57 o
  -2  12   1       75.13        0.00     57.22 o
  -1  12   1        4.89       -6.37     49.08 o
   0  12   1       42.66       -1.94     79.21 o
   1  12   1     1090.75     1095.39     72.35 o
   2  12   1       56.38      -50.81     50.81 o
  -8   0   2     2533.75     2472.53    107.50 o
  -6   0   2    33947.72    35356.36    412.53 o
  -4   0   2    73267.65    57896.41    550.09 o
  -2   0   2      114.88      146.79     12.70 o
   0   0   2       57.05       72.67      5.17 o
   2   0   2      829.95     1204.68     44.88 o
   4   0   2     3478.21     3878.04    100.82 o
   6   0   2       22.39       59.70     36.23 o
   8   0   2     3846.99     3757.04    140.77 o
  -9   1   2     2096.98     2116.76     78.97 o
  -8   1   2     2560.87     2667.69    128.91 o
  -7   1   2     3068.24     3199.48    144.95 o
  -6   1   2      903.69      937.96     59.34 o
  -5   1   2     4609.74     4472.80     85.85 o
  -4   1   2      791.81      870.64     36.84 o
  -3   1   2      563.60      624.02     62.58 o
  -2   1   2     3394.45     3358.57     68.30 o
  -1   1   2     6543.04     7322.02    157.50 o
   0   1   2     6869.13     7657.25    293.43 o
   1   1   2    36820.90    43646.00   2387.93 o
   2   1   2      884.27      862.51     27.52 o
   3   1   2      607.40      592.23     28.39 o
   4   1   2      647.23      638.42     33.98 o
   5   1   2     3187.57     3148.57    111.78 o
   6   1   2     4164.47     4287.58    185.60 o
   7   1   2        7.89      -31.11     31.11 o
   8   1   2     1087.22     1110.17     61.01 o
  -9   2   2       38.58       64.17     46.27 o
  -8   2   2      116.41      123.54     19.81 o
  -7   2   2      470.36      529.64     47.29 o
  -6   2   2      819.71      905.98     62.94 o
  -5   2   2      413.74      390.62     35.08 o
  -4   2   2       48.50       64.68     10.65 o
  -3   2   2       51.21       38.41     10.14 o
  -2   2   2      421.73      408.47     38.64 o
  -1   2   2    25831.06    29218.47   5760.35 o
   0   2   2        0.70      -11.51     11.51 o
   1   2   2    30742.96    32853.98   3713.32 o
   2   2   2      145.48      176.28     16.96 o
   3   2   2    12648.18    13942.50    178.85 o
   4   2   2      947.64     1072.61     56.47 o
   5   2   2    22212.72    23453.19    292.43 o
   6   2   2        4.99      -35.69     35.69 o
   7   2   2      741.93      683.40     63.84 o
   8   2   2       75.56       56.22     48.53 o
  -9   3   2     1020.48      844.03     75.82 o
  -8   3   2       47.55       47.09     16.39 o
  -7   3   2     1184.78     1205.23     72.06 o
  -6   3   2     2935.33     3333.80    107.84 o
  -5   3   2     1432.47     1406.88     65.55 o
  -4   3   2        3.54       -6.46     28.15 o
  -3   3   2      620.49      894.59     50.52 o
  -2   3   2     1269.49      897.29     52.41 o
  -1   3   2     2881.76     2560.92     47.18 o
   0   3   2    26464.94    24624.24   6080.68 o
   1   3   2    10702.18     9851.12    763.76 o
   2   3   2     1118.92     1067.99     46.22 o
   3   3   2     7262.26     7798.34    132.99 o
   4   3   2     1629.37     1536.56     67.02 o
   5   3   2       82.90       97.44     14.76 o
   6   3   2     1905.03     1885.08     82.77 o
   7   3   2       60.22       63.39     43.14 o
   8   3   2     1088.81     1207.24     87.08 o
  -9   4   2      130.23      254.14     22.54 o
  -8   4   2     1311.92     1243.69     78.82 o
  -7   4   2       20.25       45.64     14.43 o
  -6   4   2    11557.03    11469.52    205.01 o
  -5   4   2       43.44        7.66     30.97 o
  -4   4   2    37111.58    38713.03    387.72 o
  -3   4   2       15.25       19.95      9.98 o
  -2   4   2     3071.63     3065.42     92.58 o
  -1   4   2      477.47      397.86     23.06 o
   0   4   2    14689.93    13874.49   2295.90 o
   1   4   2      349.64      421.39     53.71 o
   2   4   2     8963.52     8852.67    137.35 o
   3   4   2      117.82       39.90     27.36 o
   4   4   2     8020.28     8641.18    157.25 o
   5   4   2      697.63      730.28     54.49 o
   6   4   2       16.76      -37.36     37.36 o
   7   4   2      529.94      417.61     40.22 o
  -9   5   2      926.07      974.92     81.46 o
  -8   5   2     2750.86     2706.63    113.81 o
  -7   5   2     1926.73     2330.16     98.86 o
  -6   5   2      901.86      872.24     56.27 o
  -5   5   2     6355.63     6460.84    145.35 o
  -4   5   2       41.29       11.88     27.19 o
  -3   5   2     3219.93     3422.92     95.60 o
  -2   5   2     1747.76     1648.12     70.95 o
  -1   5   2     7314.52     6976.49    559.72 o
   0   5   2     2298.82     2183.68     47.83 o
   1   5   2     8029.14     7611.04    128.57 o
   2   5   2     2298.33     2357.26     73.34 o
   3   5   2       47.90       84.70     10.84 o
   4   5   2      839.32      846.87     54.39 o
   5   5   2     3555.50     3253.73    107.71 o
   6   5   2      755.42      863.93     61.19 o
   7   5   2      829.21      735.37     70.99 o
  -8   6   2       23.83       82.74     17.78 o
  -7   6   2      415.06      520.47     44.62 o
  -6   6   2      160.86      263.98     25.80 o
  -5   6   2      560.22      489.30     45.87 o
  -4   6   2       85.47       40.33     33.06 o
  -3   6   2        8.66        2.33     24.37 o
  -2   6   2      163.21      235.63     28.61 o
  -1   6   2     3894.20     3199.33     68.80 o
   0   6   2        0.93       24.86     17.52 o
   1   6   2    10409.27     9087.30    112.68 o
   2   6   2       10.55      -25.30     25.30 o
   3   6   2     4475.03     4342.92    112.84 o
   4   6   2     1046.17     1297.86     68.18 o
   5   6   2    11896.17    11944.52    218.07 o
   6   6   2      234.90      112.18     17.96 o
   7   6   2      364.31      348.74     27.04 o
  -8   7   2      225.90      277.79     23.79 o
  -7   7   2      108.54       85.06     44.23 o
  -6   7   2       88.62      196.36     18.42 o
  -5   7   2       74.87       48.33     14.35 o
  -4   7   2     4192.23     4930.96    125.12 o
  -3   7   2     5470.43     5710.37    129.85 o
  -2   7   2     1244.41     1295.10     61.44 o
  -1   7   2     6263.05     5889.18    124.42 o
   0   7   2     6580.74     5888.69     98.35 o
   1   7   2     9678.75     8283.41    471.73 o
   2   7   2      260.14      306.86     27.42 o
   3   7   2     4571.10     4666.15    123.20 o
   4   7   2      276.67      401.85     36.49 o
   5   7   2      139.63      226.33     27.67 o
   6   7   2      409.30      363.01     29.87 o
  -7   8   2       92.28       67.38     18.97 o
  -6   8   2     5352.05     5186.50    147.59 o
  -5   8   2     2868.41     2182.87     96.14 o
  -4   8   2    25059.56    24366.29    320.84 o
  -3   8   2      347.42      444.34     44.37 o
  -2   8   2     1035.32     1179.47     65.43 o
  -1   8   2     5845.21     5399.70    199.67 o
   0   8   2     1328.82     1283.08     87.91 o
   1   8   2      455.61      374.31     24.84 o
   2   8   2       10.92       52.72     28.97 o
   3   8   2     1070.23      832.49     59.33 o
   4   8   2     2525.02     2835.00    106.60 o
   5   8   2      194.28      172.76     30.99 o
   6   8   2      395.22      436.83     43.56 o
  -7   9   2       91.07      249.89     22.68 o
  -6   9   2      201.64      171.84     20.07 o
  -5   9   2     1741.28     1639.75     87.45 o
  -4   9   2     1513.10     1393.08     74.95 o
  -3   9   2     2239.81     2261.70     91.09 o
  -2   9   2     1484.36     1382.75     75.53 o
  -1   9   2     5029.01     4810.08    464.67 o
   0   9   2      537.16      483.07     30.91 o
   1   9   2      653.57      676.95     40.11 o
   2   9   2     1364.77     1486.42     78.70 o
   3   9   2        6.58       40.68     34.23 o
   4   9   2     2255.48     2081.38     99.59 o
   5   9   2     2297.37     1847.78    100.26 o
  -6  10   2      612.44      765.31     75.72 o
  -5  10   2      366.23      294.44     27.80 o
  -4  10   2       33.20      -11.41     47.06 o
  -3  10   2      194.12      132.36     18.09 o
  -2  10   2       14.59       40.01     41.19 o
  -1  10   2     3351.47     2938.02    101.33 o
   0  10   2        4.10       35.07     27.91 o
   1  10   2     2175.03     2172.10     95.94 o
   2  10   2      250.25      262.17     25.07 o
   3  10   2      304.23      346.74     32.58 o
   4  10   2     1516.62     1762.62     98.12 o
  -5  11   2       64.01       97.31     20.22 o
  -4  11   2     1515.88     2000.68    110.45 o
  -3  11   2      796.41      660.69     58.34 o
  -2  11   2      544.19      622.40     59.67 o
  -1  11   2     3080.94     3432.35    277.03 o
   0  11   2     3583.19     3717.98    110.36 o
   1  11   2     1120.96     1099.90     81.24 o
   2  11   2     1159.75     1177.42     82.10 o
   3  11   2     2717.75     2782.73    119.35 o
  -3  12   2      632.28      665.15     62.82 o
  -2  12   2     1814.13     1940.03    126.52 o
  -1  12   2      978.20     1001.17     65.44 o
   0  12   2      415.47      440.56     34.93 o
   1  12   2       29.13       39.99     20.40 o
  -9   0   3       75.19       61.72     57.17 o
  -7   0   3      282.79      282.92     31.64 o
  -5   0   3       31.27       27.60     14.87 o
  -3   0   3    25584.62    29820.01    343.30 o
  -1   0   3     7089.94     7326.07     98.26 o
   1   0   3    12820.39    14209.98    654.58 o
   3   0   3    19402.46    20771.08    243.50 o
   5   0   3      283.78      269.25     25.58 o
   7   0   3     1858.60     1817.81     95.54 o
 -10   1   3      551.06      568.97     35.75 o
  -9   1   3      368.39      370.55     39.71 o
  -8   1   3       15.28       37.38     32.06 o
  -7   1   3     4136.97     3977.26     98.49 o
  -6   1   3     2837.52     2942.33     78.22 o
  -5   1   3       49.38       68.75     16.03 o
  -4   1   3     1764.51     1712.72     55.97 o
  -3   1   3     5442.52     5229.74    150.98 o
  -2   1   3    15762.76    19314.97    165.90 o
  -1   1   3    32917.41    39901.17   1486.28 o
   0   1   3       45.88       64.47     14.33 o
   1   1   3     5783.87     6648.56     95.66 o
   2   1   3     3654.93     3465.37     72.25 o
   3   1   3     2647.97     2584.88     57.49 o
   4   1   3     4413.71     4570.42     97.46 o
   5   1   3      798.24      806.76     44.98 o
   6   1   3     4399.14     4622.59     99.99 o
   7   1   3       19.71       66.92     25.34 o
  -9   2   3      161.16       90.06     57.66 o
  -8   2   3    14938.44    15013.07    281.35 o
  -7   2   3     1516.63     1446.44     85.35 o
  -6   2   3    11685.42    11299.04    216.24 o
  -5   2   3      451.48      485.25     47.46 o
  -4   2   3     1542.05     1564.42     75.85 o
  -3   2   3     3222.50     3317.19    103.08 o
  -2   2   3     4128.41     4793.92    104.58 o
  -1   2   3      114.43      158.92     16.26 o
   0   2   3     4893.48     4678.88     71.81 o
   1   2   3      739.03      773.70     52.58 o
   2   2   3     3907.93     4064.31     90.22 o
   3   2   3      452.37      458.36     41.80 o
   4   2   3     1580.86     1678.09     73.87 o
   5   2   3      602.97      540.04     53.28 o
   6   2   3     5636.35     5492.32    147.98 o
   7   2   3       21.91       26.47     40.55 o
  -9   3   3      533.84      797.54     76.86 o
  -8   3   3      894.84      894.48     72.52 o
  -7   3   3     3804.62     3759.97    129.87 o
  -6   3   3      508.68      418.99     42.76 o
  -5   3   3      927.13      944.32     63.12 o
  -4   3   3      245.10      264.13     17.40 o
  -3   3   3    12774.23    11402.67    211.10 o
  -2   3   3    11353.99    12394.35    185.36 o
  -1   3   3     3885.30     3163.50     68.47 o
   0   3   3     2409.18     2423.65     56.83 o
   1   3   3      872.01      904.60     76.59 o
   2   3   3     8250.43     8161.38    134.63 o
   3   3   3    11623.29    12109.22    181.60 o
   4   3   3     5430.42     5744.81    130.93 o
   5   3   3        3.84      -11.55     33.44 o
   6   3   3      571.85      459.92     36.64 o
   7   3   3       10.60      -42.52     42.52 o
  -9   4   3       18.10       36.06     21.38 o
  -8   4   3        1.67        0.00     40.91 o
  -7   4   3      630.37      664.05     64.03 o
  -6   4   3      102.74      102.97     16.83 o
  -5   4   3      384.50      376.10     39.48 o
  -4   4   3      433.87      555.76     42.86 o
  -3   4   3    33347.78    26998.70    377.56 o
  -2   4   3     1782.44     1645.37     68.08 o
  -1   4   3    14975.68    14813.58   1793.60 o
   0   4   3     1618.23     1615.93     40.33 o
   1   4   3     9304.42     8760.86    510.84 o
   2   4   3      654.01      671.82     43.85 o
   3   4   3    23970.44    23804.50    278.98 o
   4   4   3       94.95       81.80     13.41 o
   5   4   3        8.15      -17.92     31.04 o
   6   4   3      833.66      726.77     65.01 o
   7   4   3      776.44      820.27     70.73 o
  -9   5   3      542.83      525.91     48.60 o
  -8   5   3     2154.96     2829.19    125.30 o
  -7   5   3      623.18      608.32     60.75 o
  -6   5   3     1552.49     2075.83     92.00 o
  -5   5   3     3374.91     3431.51    115.86 o
  -4   5   3      761.61      788.93     64.44 o
  -3   5   3     7288.30     5955.73    160.45 o
  -2   5   3    11276.73    11589.64    193.31 o
  -1   5   3    11145.12    11217.74   1339.08 o
   0   5   3      420.29      424.43     24.77 o
   1   5   3     3409.39     3407.07     63.92 o
   2   5   3     2638.17     2330.91     79.01 o
   3   5   3      241.45      235.60     24.36 o
   4   5   3     1745.80     1548.52     75.13 o
   5   5   3       77.15       94.03     15.14 o
   6   5   3     2387.63     2648.83    108.38 o
   7   5   3       72.78       71.29     44.46 o
  -8   6   3     7690.48     7372.29    194.14 o
  -7   6   3     1108.04      697.38     69.09 o
  -6   6   3    17104.75    18452.20    291.75 o
  -5   6   3     3465.18     4686.62    135.54 o
  -4   6   3       30.80       51.78     36.04 o
  -3   6   3      322.21      288.83     24.65 o
  -2   6   3     2798.06     2543.18     90.51 o
  -1   6   3      314.16      331.93     21.69 o
   0   6   3     3056.77     2945.22     62.90 o
   1   6   3     4295.18     4018.37    196.15 o
   2   6   3     1710.64     1703.16     71.49 o
   3   6   3      693.25      832.82     55.10 o
   4   6   3      227.28      318.54     33.02 o
   5   6   3       22.91      -37.54     37.54 o
   6   6   3     4919.41     5236.19    151.43 o
  -8   7   3      205.01      138.58     20.75 o
  -7   7   3     2003.04     2035.63     99.39 o
  -6   7   3      751.70      521.95     46.54 o
  -5   7   3     1975.87     2151.34     99.53 o
  -4   7   3      252.86      264.27     27.47 o
  -3   7   3     2860.84     2641.98    116.35 o
  -2   7   3      245.78      170.27     20.74 o
  -1   7   3     3662.14     3635.53    123.14 o
   0   7   3     1651.71     1544.36     50.76 o
   1   7   3      878.87      747.45     38.78 o
   2   7   3     3360.10     3126.79     99.10 o
   3   7   3     6380.42     5457.84    139.83 o
   4   7   3     1552.15     1620.82     82.36 o
   5   7   3      163.83      188.95     19.78 o
   6   7   3       87.87       65.60     17.66 o
  -7   8   3      100.18       62.41     49.41 o
  -6   8   3       18.29      -41.79     42.81 o
  -5   8   3      400.91      360.54     38.79 o
  -4   8   3      522.45      778.18     63.28 o
  -3   8   3     3670.69     4031.88    140.04 o
  -2   8   3      454.74      408.78     35.91 o
  -1   8   3     5003.33     4837.30     96.19 o
   0   8   3      715.16      673.71     40.50 o
   1   8   3     2440.73     2536.49     68.14 o
   2   8   3     1357.87     1559.19     75.77 o
   3   8   3     7691.23     7578.57    172.37 o
   4   8   3       96.27       45.34     15.73 o
   5   8   3       79.42      -22.95     44.93 o
  -7   9   3     1037.88     1090.01     85.93 o
  -6   9   3     3251.37     4253.24    142.98 o
  -5   9   3      258.46      226.88     21.98 o
  -4   9   3        0.82       51.38     35.19 o
  -3   9   3     4937.19     5770.97    159.61 o
  -2   9   3     4210.27     4215.30    123.47 o
  -1   9   3     2567.44     2464.51     83.28 o
   0   9   3      245.16      232.23     16.42 o
   1   9   3     3964.71     3548.28    146.01 o
   2   9   3     1918.28     2097.93     91.22 o
   3   9   3       76.18       89.14     17.22 o
   4   9   3       59.54       30.84     39.32 o
  -6  10   3     6390.05     6612.51    187.93 o
  -5  10   3     1694.24     1934.76    104.97 o
  -4  10   3      244.38      371.69     34.67 o
  -3  10   3      874.44      786.09     66.32 o
  -2  10   3      328.23      269.61     32.64 o
  -1  10   3      865.11      869.02     73.23 o
   0  10   3      392.65      426.43     31.12 o
   1  10   3      352.19      287.14     16.42 o
   2  10   3     3863.90     3737.51    132.28 o
   3  10   3       47.21       64.04     17.70 o
   4  10   3      836.07      973.05     81.96 o
  -5  11   3     1644.77     1562.11     93.93 o
  -4  11   3      579.87      611.16     57.12 o
  -3  11   3     2974.75     2825.49    119.78 o
  -2  11   3      859.99      769.19     77.60 o
  -1  11   3       78.99      150.24     48.04 o
   0  11   3      551.34      542.27     40.56 o
   1  11   3        8.75      -11.90     17.01 o
   2  11   3     3905.81     3904.31    143.80 o
  -2  12   3      219.32      162.62     31.26 o
  -1  12   3     3115.61     3304.42    229.11 o
   0  12   3     1571.04     1770.64     80.31 o
 -10   0   4     7362.15     7114.37    227.56 o
  -8   0   4     2998.49     3048.94    133.41 o
  -6   0   4     2672.50     2831.24    116.80 o
  -4   0   4     5668.59     6538.81    158.53 o
  -2   0   4       41.84      190.00     21.43 o
   0   0   4     3970.93     4428.63     65.34 o
   2   0   4     3239.68     3471.01     92.49 o
   4   0   4     9682.80    10658.40    192.72 o
   6   0   4    10710.54    11358.19    234.58 o
 -10   1   4      247.08      264.27     20.71 o
  -9   1   4     1837.01     1624.40     79.78 o
  -8   1   4     5273.24     5226.92    120.35 o
  -7   1   4       93.61      152.83     54.22 o
  -6   1   4       34.49       65.92     54.51 o
  -5   1   4    10036.68     9618.62    289.83 o
  -4   1   4     7484.30     7594.41    619.46 o
  -3   1   4     3679.66     3756.87    106.37 o
  -2   1   4       13.06       19.84     18.54 o
  -1   1   4     4381.84     4936.25     48.70 o
   0   1   4    15135.99    16672.69    379.64 o
   1   1   4    13363.36    15102.17    181.44 o
   2   1   4     3560.47     3670.73    174.46 o
   3   1   4       22.92       55.66     19.80 o
   4   1   4     5736.08     6030.74    345.49 o
   5   1   4      249.16      253.41     23.61 o
   6   1   4     1305.93     1373.91     93.12 o
   7   1   4      243.95      247.20     17.78 o
 -10   2   4        1.72       47.94     53.00 o
  -9   2   4      326.79      331.80     27.99 o
  -8   2   4       79.73       65.64     59.19 o
  -7   2   4     1245.13     1164.34     86.74 o
  -6   2   4      219.36      242.67     22.57 o
  -5   2   4    32653.38    27143.43    392.23 o
  -4   2   4       25.92      -31.23     40.72 o
  -3   2   4     3077.13     3096.38    100.58 o
  -2   2   4     1267.25     1089.44     53.04 o
  -1   2   4     6146.75     6223.00    347.37 o
   0   2   4       58.62       46.77      8.38 o
   1   2   4    22541.27    24406.57   2599.42 o
   2   2   4        2.75      -27.75     27.75 o
   3   2   4     1536.66     1458.63     68.02 o
   4   2   4      116.57      135.01     15.96 o
   5   2   4      458.18      560.18     50.73 o
   6   2   4       76.77       75.27     38.77 o
   7   2   4       20.39       65.43     42.10 o
  -9   3   4     2763.33     2583.21    124.59 o
  -8   3   4     2554.60     2627.66    122.79 o
  -7   3   4      103.47       64.68     47.15 o
  -6   3   4       35.27       70.52     43.76 o
  -5   3   4     8218.17     7098.83    179.49 o
  -4   3   4    12400.14    11600.83    230.37 o
  -3   3   4    11911.72    13628.51    231.03 o
  -2   3   4      914.53      746.15     45.38 o
  -1   3   4       55.21       50.05     16.32 o
   0   3   4    14583.44    14681.26   1538.87 o
   1   3   4     2032.65     1939.43    129.13 o
   2   3   4     3115.74     2988.68     84.98 o
   3   3   4     3515.65     3632.32    102.93 o
   4   3   4     2316.00     2766.23     96.24 o
   5   3   4      759.35      881.33     61.00 o
   6   3   4      322.73      308.56     34.94 o
  -9   4   4      900.70      838.77     64.88 o
  -8   4   4     3223.56     3038.87    130.20 o
  -7   4   4     2100.53     2634.88    118.61 o
  -6   4   4       57.51       92.34     48.97 o
  -5   4   4      245.28      214.18     24.57 o
  -4   4   4      715.92      615.27     53.80 o
  -3   4   4      304.17      367.45     41.15 o
  -2   4   4    13808.19    13792.22    194.49 o
  -1   4   4     4439.66     4546.31    165.61 o
   0   4   4       56.58       63.03     13.85 o
   1   4   4     3756.07     3658.22    114.72 o
   2   4   4     7780.62     7386.97    141.76 o
   3   4   4      146.84      186.60     23.13 o
   4   4   4     6592.31     6913.50    155.12 o
   5   4   4      327.16      471.72     40.87 o
   6   4   4     3973.01     3793.39    132.31 o
  -9   5   4     1098.09      869.28     85.47 o
  -8   5   4      320.11      212.70     28.41 o
  -7   5   4     1471.57     1452.41     88.91 o
  -6   5   4      366.26      440.48     37.60 o
  -5   5   4     5050.40     4020.04    142.14 o
  -4   5   4     4616.54     3788.95    139.81 o
  -3   5   4      827.80      753.86     64.18 o
  -2   5   4      584.54      467.32     43.01 o
  -1   5   4      872.37      960.62     56.98 o
   0   5   4    14013.20    13512.06   1918.89 o
   1   5   4    10077.90     9060.09    311.89 o
   2   5   4     5129.75     4938.73    117.31 o
   3   5   4      154.60      110.00     13.64 o
   4   5   4     1113.21      983.76     65.10 o
   5   5   4      171.16      204.55     19.48 o
   6   5   4     2914.67     2898.78    116.98 o
  -9   6   4      306.27      112.63     68.31 o
  -8   6   4      204.77      190.49     24.70 o
  -7   6   4      871.94      841.81     76.76 o
  -6   6   4       92.55      166.42     21.30 o
  -5   6   4    10346.18     9682.71    229.17 o
  -4   6   4     2762.72     2165.13    115.01 o
  -3   6   4     4186.96     4604.06    149.74 o
  -2   6   4     4058.28     3909.64    106.18 o
  -1   6   4     4753.53     4683.36    304.31 o
   0   6   4       99.07      106.29     31.77 o
   1   6   4     7278.16     6868.33    729.11 o
   2   6   4      256.91      261.39     31.08 o
   3   6   4      405.55      473.50     40.95 o
   4   6   4     2780.74     2622.70    102.53 o
   5   6   4     1136.59     1110.36     75.26 o
  -8   7   4     2887.67     3472.55    144.54 o
  -7   7   4      307.86      280.93     26.34 o
  -6   7   4        1.45       39.31     40.74 o
  -5   7   4     5204.91     5406.41    175.65 o
  -4   7   4      768.36     1002.20     86.49 o
  -3   7   4     4008.49     4055.12    146.31 o
  -2   7   4      361.08      347.72     32.66 o
  -1   7   4     4035.33     3816.82     80.75 o
   0   7   4     3202.04     3078.08     69.78 o
   1   7   4     1760.44     1640.06     55.23 o
   2   7   4      147.24      129.95     13.27 o
   3   7   4      119.11      150.56     15.80 o
   4   7   4     3910.86     4322.58    133.76 o
   5   7   4      821.32      927.50     70.71 o
  -7   8   4     2377.50     3172.62    136.13 o
  -6   8   4       53.89       77.20     44.26 o
  -5   8   4        8.64       84.31     42.93 o
  -4   8   4      154.76      100.85     21.54 o
  -3   8   4        3.71      -51.07     51.07 o
  -2   8   4       81.59      105.49     14.95 o
  -1   8   4     1078.26     1183.09     50.09 o
   0   8   4     2719.41     2692.17     70.81 o
   1   8   4      403.36      447.73     28.07 o
   2   8   4      257.54      197.81     16.25 o
   3   8   4      481.07      568.89     45.39 o
   4   8   4     5115.83     4973.14    151.47 o
  -7   9   4      414.74      259.42     27.13 o
  -6   9   4       52.95       33.64     52.87 o
  -5   9   4     1660.20     1467.12     98.14 o
  -4   9   4     1571.28     1801.13    112.92 o
  -3   9   4       75.27       61.52     19.78 o
  -2   9   4      113.85      118.04     16.09 o
  -1   9   4      420.83      429.07     26.67 o
   0   9   4     5783.54     5531.79    107.45 o
   1   9   4     4005.95     3536.89    104.00 o
   2   9   4     1233.74     1230.37     77.95 o
   3   9   4      189.39      232.02     20.66 o
   4   9   4      282.53      248.32     22.30 o
  -6  10   4       16.92      104.74     52.55 o
  -5  10   4     3157.73     3595.69    149.32 o
  -4  10   4      273.06      163.85     26.44 o
  -3  10   4     5513.82     5860.99    199.36 o
  -2  10   4     3440.46     3415.75    125.96 o
  -1  10   4     1904.69     1933.38     72.47 o
   0  10   4      281.41      268.21     20.24 o
   1  10   4     5711.51     5681.88    200.87 o
   2  10   4      264.66      234.83     29.70 o
   3  10   4       35.71       20.57     38.82 o
  -4  11   4     2051.09     2959.29    147.01 o
  -3  11   4     1743.93     1933.75    114.85 o
  -2  11   4     1165.54     1022.26     73.20 o
  -1  11   4     2083.37     1930.91     76.97 o
   0  11   4     2252.05     2328.54    113.18 o
   1  11   4      154.43      141.77     15.08 o
  -9   0   5     2885.46     2874.85    140.02 o
  -7   0   5    14233.96    13155.64    279.43 o
  -5   0   5      657.27      567.73     53.35 o
  -3   0   5     1985.62     1933.17     82.33 o
  -1   0   5     5515.01     5908.55     83.44 o
   1   0   5     6779.67     6750.06    393.27 o
   3   0   5      480.43      533.96     49.61 o
   5   0   5      261.11      324.26     29.94 o
 -10   1   5     3850.27     3746.63    118.90 o
  -9   1   5       13.70      -29.62     41.78 o
  -8   1   5      820.42      768.43     74.48 o
  -7   1   5     8982.76     8566.51    625.48 o
  -6   1   5      824.89      763.28     46.13 o
  -5   1   5     2765.19     2914.86    144.77 o
  -4   1   5      676.30      631.58     38.93 o
  -3   1   5     1054.38     1025.30     45.11 o
  -2   1   5    21895.82    24359.95    658.18 o
  -1   1   5    12255.50    13463.52    181.82 o
   0   1   5      555.48      555.63     20.98 o
   1   1   5     1438.88     1326.55     45.55 o
   2   1   5     3580.93     3597.40     98.72 o
   3   1   5     5868.15     6172.06    199.67 o
   4   1   5      315.43      348.74     25.65 o
   5   1   5       43.41       42.61     29.28 o
   6   1   5      100.93      114.34     19.09 o
 -10   2   5     1033.72      916.34     87.60 o
  -9   2   5      816.21      936.98     88.42 o
  -8   2   5      132.02      236.58     32.08 o
  -7   2   5       13.17       62.24     45.34 o
  -6   2   5      982.89      916.64     74.54 o
  -5   2   5      369.77      405.42     46.72 o
  -4   2   5     3221.18     3141.55    113.71 o
  -3   2   5      894.03      788.15     55.24 o
  -2   2   5      378.29      407.54     37.38 o
  -1   2   5      197.86      184.28     13.89 o
   0   2   5     9868.87    10043.53    414.92 o
   1   2   5      231.32      264.40     18.16 o
   2   2   5     9871.71     9357.26    165.81 o
   3   2   5        6.15       44.60     27.89 o
   4   2   5     9278.39     9364.54    187.91 o
   5   2   5      472.04      371.58     31.25 o
   6   2   5      762.00      692.70     57.28 o
  -9   3   5        5.75       42.39     59.94 o
  -8   3   5       27.08       63.61     53.82 o
  -7   3   5     4517.18     3760.76    151.01 o
  -6   3   5     8487.32     7428.21    200.89 o
  -5   3   5      223.68      301.48     36.97 o
  -4   3   5      570.49      474.59     48.50 o
  -3   3   5     4644.56     5291.57    130.33 o
  -2   3   5    27730.71    31119.36    316.37 o
  -1   3   5     4569.86     4109.48     72.74 o
   0   3   5     4306.72     4550.31     74.75 o
   1   3   5      267.65      242.62     40.74 o
   2   3   5     3447.04     3204.65     97.07 o
   3   3   5      278.53      303.67     27.75 o
   4   3   5     1987.60     1952.09     88.91 o
   5   3   5      251.29      355.40     37.88 o
   6   3   5        7.64       -7.82     40.25 o
  -9   4   5     1950.45     1984.25    118.09 o
  -8   4   5      162.13       86.92     23.83 o
  -7   4   5    16097.78    12983.66    295.51 o
  -6   4   5      363.73      242.38     24.23 o
  -5   4   5     1604.97     1526.08    101.53 o
  -4   4   5     4045.66     3963.74    134.40 o
  -3   4   5     3203.37     3049.12    103.26 o
  -2   4   5       94.14      119.65     11.46 o
  -1   4   5    11974.34    12460.04    601.23 o
   0   4   5      130.06      152.01     10.29 o
   1   4   5      888.61      730.46     37.31 o
   2   4   5     1587.00     1415.97     70.21 o
   3   4   5      488.68      532.21     43.96 o
   4   4   5     1429.82     1259.49     72.18 o
   5   4   5      336.91      298.83     33.78 o
  -9   5   5       23.58       49.88     51.70 o
  -8   5   5       19.83      -68.18     68.18 o
  -7   5   5     3917.84     4150.02    158.35 o
  -6   5   5     2594.02     2544.15    120.57 o
  -5   5   5      977.54      969.39     85.25 o
  -4   5   5      457.89      295.32     29.01 o
  -3   5   5     1307.72     1135.00     67.60 o
  -2   5   5    15595.85    15401.03    220.37 o
  -1   5   5     5901.77     5667.28     93.57 o
   0   5   5       81.14       56.41     11.27 o
   1   5   5       93.80       82.13      9.54 o
   2   5   5     1906.18     1943.35     82.67 o
   3   5   5     1995.20     2090.10     87.18 o
   4   5   5      212.11      273.92     24.30 o
   5   5   5       18.09       12.08     16.60 o
  -9   6   5     1154.22     1314.53    110.31 o
  -8   6   5       13.20      -21.69     52.02 o
  -7   6   5       72.91      180.79     24.30 o
  -6   6   5       21.96        0.00     54.29 o
  -5   6   5      110.14      210.64     25.08 o
  -4   6   5       34.61       -4.53     49.33 o
  -3   6   5     2078.73     2164.71     97.45 o
  -2   6   5      243.10      234.15     22.59 o
  -1   6   5     3018.09     2933.30     69.10 o
   0   6   5     5532.73     5315.52     93.03 o
   1   6   5     3740.36     3627.23     77.05 o
   2   6   5     8658.26     7949.13    169.17 o
   3   6   5       72.57       18.96     36.32 o
   4   6   5     4717.81     4585.63    138.08 o
   5   6   5       11.55       11.48     39.23 o
  -8   7   5      100.13       89.66     68.17 o
  -7   7   5     2418.36     1944.54    115.53 o
  -6   7   5     3311.47     3042.52    144.41 o
  -5   7   5      150.50       99.30     24.78 o
  -4   7   5      375.01      392.43     32.42 o
  -3   7   5     2455.01     2420.77    107.01 o
  -2   7   5    10832.07    11491.25    205.12 o
  -1   7   5     5805.73     6053.48    106.62 o
   0   7   5     1963.32     2084.15     85.85 o
   1   7   5      147.40      123.91     39.82 o
   2   7   5     3234.62     3159.65    109.31 o
   3   7   5     1452.00     1370.24     80.02 o
   4   7   5      852.64      913.20     68.30 o
  -7   8   5     4598.82     5087.72    189.33 o
  -6   8   5       82.50       68.40     48.37 o
  -5   8   5     3522.44     2964.10    166.13 o
  -4   8   5     3641.60     3926.04    166.27 o
  -3   8   5     2661.02     2391.99    106.00 o
  -2   8   5        7.97       49.41     14.95 o
  -1   8   5     2344.61     2584.91    119.92 o
   0   8   5      756.61      698.94     42.30 o
   1   8   5     1019.98     1084.83     66.69 o
   2   8   5      947.28      980.85     70.11 o
   3   8   5     2238.69     2418.73    106.04 o
   4   8   5     1789.22     1439.64     87.55 o
  -7   9   5      283.14      442.07     44.04 o
  -6   9   5       40.49      108.99     25.47 o
  -5   9   5     4211.22     4261.98    184.45 o
  -4   9   5      774.18      682.75     73.06 o
  -3   9   5      832.69      582.92     51.79 o
  -2   9   5     3420.18     3177.29    125.10 o
  -1   9   5     1299.26     1329.36    110.52 o
   0   9   5       11.37      -10.91     29.27 o
   1   9   5       23.02       32.46     24.08 o
   2   9   5      327.71      426.55     39.02 o
   3   9   5      551.33      698.42     66.61 o
  -5  10   5       14.32       67.99     27.77 o
  -4  10   5     1686.99     1765.84    133.41 o
  -3  10   5      114.79      149.17     20.04 o
  -2  10   5     2174.65     2386.02    108.14 o
  -1  10   5       83.43      103.88     13.94 o
   0  10   5       10.97       22.20     29.22 o
   1  10   5      203.62      311.39     24.85 o
   2  10   5     4315.85     4330.57    149.14 o
  -4  11   5      925.07      956.86     87.61 o
  -3  11   5      312.17      322.12     29.80 o
  -2  11   5     1758.17     1724.45     96.22 o
  -1  11   5     1906.56     2013.79     78.43 o
   0  11   5     1473.02     1612.18    126.37 o
 -10   0   6       30.15       42.36     63.19 o
  -8   0   6      208.32      128.42     69.11 o
  -6   0   6       15.87      -42.51     50.30 o
  -4   0   6        2.01       16.44     39.31 o
  -2   0   6     6441.41     6679.73    139.65 o
   0   0   6    30832.16    33689.58   1673.96 o
   2   0   6     7755.58     7765.33    159.76 o
   4   0   6      507.95      593.19     50.85 o
 -10   1   6      369.66      252.63     81.47 o
  -9   1   6     3391.44     3130.26    178.44 o
  -8   1   6     1269.24     1038.56     60.66 o
  -7   1   6      190.97      199.24     18.16 o
  -6   1   6      405.94      369.94     42.15 o
  -5   1   6     6541.55     7120.94    171.00 o
  -4   1   6    25001.39    30201.89    591.18 o
  -3   1   6     4793.62     4755.27    136.96 o
  -2   1   6       73.41       76.82     32.79 o
  -1   1   6      496.49      440.30     20.13 o
   0   1   6     3668.70     3638.30     51.05 o
   1   1   6     7551.33     7959.52    168.20 o
   2   1   6      500.70      530.35     35.10 o
   3   1   6     1361.89     1409.86     63.52 o
   4   1   6       35.62       52.66     27.78 o
   5   1   6     8243.96     9163.07    151.59 o
 -10   2   6        7.66       66.53     62.56 o
  -9   2   6     6403.54     5637.85    200.58 o
  -8   2   6      470.13      562.65     54.14 o
  -7   2   6     1366.45     1494.52    101.52 o
  -6   2   6      145.00      161.12     21.76 o
  -5   2   6     1526.12     1359.31     93.38 o
  -4   2   6      190.42      212.79     18.92 o
  -3   2   6     3166.37     3469.70    105.67 o
  -2   2   6      290.68      316.31     31.51 o
  -1   2   6     2435.50     2277.02     57.24 o
   0   2   6       17.28       -6.96     21.07 o
   1   2   6     1319.36     1366.99     47.43 o
   2   2   6      202.74      152.87     21.30 o
   3   2   6     1475.45     1434.68     76.54 o
   4   2   6      207.01      204.28     25.99 o
   5   2   6      321.12      342.02     31.64 o
  -9   3   6     2195.06     2086.59    137.23 o
  -8   3   6      569.24      529.09     42.86 o
  -7   3   6       38.00      -34.83     60.73 o
  -6   3   6     1652.03     1372.32     92.69 o
  -5   3   6      765.31      620.90     55.99 o
  -4   3   6    22728.84    25481.78    354.46 o
  -3   3   6    10766.35    10015.73    188.59 o
  -2   3   6      154.43      158.41     19.26 o
  -1   3   6      147.05      167.84     12.94 o
   0   3   6      313.11      326.81     20.41 o
   1   3   6     5727.80     5870.72     95.07 o
   2   3   6      685.80      759.45     54.09 o
   3   3   6     3012.77     2688.60    100.75 o
   4   3   6      121.88       65.32     45.48 o
   5   3   6     6777.44     6931.63    181.72 o
  -9   4   6      347.91      458.15     37.36 o
  -8   4   6       11.24      -16.84     55.86 o
  -7   4   6      258.37      339.45     33.65 o
  -6   4   6      181.50      236.21     33.64 o
  -5   4   6      332.14      246.24     30.92 o
  -4   4   6      708.65      625.94     56.01 o
  -3   4   6       14.91        0.00     33.80 o
  -2   4   6     9715.09     9447.27    171.49 o
  -1   4   6     2507.94     2509.09     63.28 o
   0   4   6     3788.40     4003.58     79.01 o
   1   4   6      669.36      632.33     47.80 o
   2   4   6     7216.04     7035.53    152.68 o
   3   4   6      207.65      237.98     21.07 o
   4   4   6      301.49      383.21     38.35 o
   5   4   6       41.67       74.26     47.06 o
  -9   5   6     1977.06     1617.14    124.10 o
  -8   5   6     3182.39     2830.44    154.50 o
  -7   5   6        7.52       42.70     23.81 o
  -6   5   6     5860.16     5551.82    192.72 o
  -5   5   6     2313.07     2551.47    126.98 o
  -4   5   6    15258.84    16675.55    289.88 o
  -3   5   6     1738.90     1714.35     81.67 o
  -2   5   6      891.49      859.05     61.61 o
  -1   5   6      895.12      800.32     40.53 o
   0   5   6     2898.24     3065.12     70.62 o
   1   5   6     2225.48     2212.12     62.14 o
   2   5   6       30.42      -14.79     31.72 o
   3   5   6     2116.78     2383.40    101.26 o
   4   5   6       59.03       10.84     40.06 o
  -8   6   6       28.24       80.00     58.70 o
  -7   6   6     1202.76     1517.57    118.01 o
  -6   6   6     2178.55     1644.34    120.07 o
  -5   6   6     1960.81     1812.11    115.14 o
  -4   6   6      212.21      307.80     40.92 o
  -3   6   6      690.15      670.98     60.41 o
  -2   6   6      633.31      726.30     54.31 o
  -1   6   6     2493.64     2545.84     69.27 o
   0   6   6      103.82      104.71     27.04 o
   1   6   6     2140.87     2094.41     78.46 o
   2   6   6     1743.36     1528.22     79.27 o
   3   6   6       11.53       -6.93     35.71 o
   4   6   6      303.92      395.28     39.93 o
  -8   7   6        8.82        0.00     60.72 o
  -7   7   6     1321.18     1384.81    121.25 o
  -6   7   6      339.58      177.88     30.40 o
  -5   7   6     1301.15     1171.33     96.12 o
  -4   7   6     7998.43     7762.85    210.22 o
  -3   7   6     3410.32     2868.06    110.48 o
  -2   7   6     1015.07      978.65     65.34 o
  -1   7   6      730.66      704.59     38.78 o
   0   7   6      268.96      315.20     21.22 o
   1   7   6     1303.99     1374.91     66.57 o
   2   7   6       26.55       20.51     36.50 o
   3   7   6       41.05       40.32     37.91 o
  -7   8   6       27.25       52.61     67.07 o
  -6   8   6      180.48      187.83     32.86 o
  -5   8   6        1.81      -64.53     64.53 o
  -4   8   6      434.60      306.78     25.29 o
  -3   8   6       46.77       74.24     37.86 o
  -2   8   6      602.65      495.76     45.64 o
  -1   8   6     1248.72     1216.39     54.71 o
   0   8   6    11281.78    11352.72    807.55 o
   1   8   6       56.79       22.26     28.15 o
   2   8   6     3835.88     3374.10    126.32 o
   3   8   6      623.18      769.22     60.54 o
  -6   9   6     1369.61     1473.95    121.57 o
  -5   9   6     1169.32     1677.84    124.20 o
  -4   9   6     3447.14     3419.76    145.78 o
  -3   9   6     1970.91     2140.08     98.97 o
  -2   9   6     2317.44     2529.83    106.99 o
  -1   9   6      132.04      159.42     29.53 o
   0   9   6     1628.18     1645.02    104.64 o
   1   9   6      246.20      208.91     14.48 o
   2   9   6      203.75      206.95     22.46 o
  -5  10   6     1741.23     1376.55    123.31 o
  -4  10   6       86.80      237.09     25.70 o
  -3  10   6     1015.33      823.04     75.92 o
  -2  10   6      862.16      972.04     73.14 o
  -1  10   6     1212.40     1372.67     83.01 o
   0  10   6      136.70      143.38     33.52 o
  -9   0   7     2303.23     2287.29    137.73 o
  -7   0   7     1712.31     1918.53    106.74 o
  -5   0   7      159.83       98.01     58.54 o
  -3   0   7     2743.24     2506.55     98.68 o
  -1   0   7     5369.31     5708.00     95.90 o
   1   0   7      411.10      525.70     33.38 o
   3   0   7      202.87      162.41     21.37 o
 -10   1   7       65.86       53.23     41.94 o
  -9   1   7       51.13       70.60     43.79 o
  -8   1   7     1712.12     1670.94     79.32 o
  -7   1   7     2975.20     3087.79    133.06 o
  -6   1   7    19949.59    21583.18    473.60 o
  -5   1   7     4312.83     4061.78    139.14 o
  -4   1   7      769.26      721.35     44.66 o
  -3   1   7     2329.53     2383.09    110.73 o
  -2   1   7      954.11      915.90     44.69 o
  -1   1   7     7619.17     7958.63     83.47 o
   0   1   7        8.78       36.91      8.81 o
   1   1   7     6913.10     6848.84    110.64 o
   2   1   7      540.26      457.70     29.78 o
   3   1   7     6390.36     6871.81    171.82 o
   4   1   7     2160.21     2223.27    107.94 o
  -9   2   7      484.75      427.49     38.45 o
  -8   2   7      226.28      207.20     28.38 o
  -7   2   7      482.27      416.42     45.04 o
  -6   2   7      540.02      555.83     54.15 o
  -5   2   7     1260.76     1275.59     88.39 o
  -4   2   7     4588.30     4573.74    135.92 o
  -3   2   7       83.02      102.22     15.86 o
  -2   2   7    13747.21    14685.15    223.24 o
  -1   2   7        3.75       30.26     22.13 o
   0   2   7     3780.19     3758.23    100.03 o
   1   2   7      371.10      371.77     27.26 o
   2   2   7       72.64      101.77     15.38 o
   3   2   7      164.93      124.73     17.90 o
   4   2   7       41.47       79.73     18.23 o
  -9   3   7      155.02       60.79     70.89 o
  -8   3   7     4530.37     4594.90    189.75 o
  -7   3   7     1935.74     2198.81    120.30 o
  -6   3   7    10968.87    11099.24    258.56 o
  -5   3   7     1386.42     1254.93     86.63 o
  -4   3   7      359.63      336.20     32.72 o
  -3   3   7     1439.57     1217.02     70.19 o
  -2   3   7      752.47      741.08     55.40 o
  -1   3   7     5432.29     5597.74    131.96 o
   0   3   7       16.13       -7.47     36.50 o
   1   3   7     5942.89     5813.67    149.46 o
   2   3   7      220.29      229.12     25.47 o
   3   3   7     7020.98     6954.36    170.77 o
   4   3   7     1685.97     1648.17     92.37 o
  -9   4   7     1155.53     1290.35    117.15 o
  -8   4   7       50.79      -29.76     58.63 o
  -7   4   7     1478.58     1463.07    111.40 o
  -6   4   7       27.60       93.64     22.31 o
  -5   4   7      653.74      537.34     56.13 o
  -4   4   7      327.81      356.09     34.91 o
  -3   4   7     1377.30     1208.20     73.02 o
  -2   4   7      149.57      139.97     16.42 o
  -1   4   7     3210.32     3287.85     76.81 o
   0   4   7       50.18       56.80     23.29 o
   1   4   7      883.06      811.27     44.71 o
   2   4   7      206.47      224.29     22.40 o
   3   4   7       90.29       87.44     17.93 o
   4   4   7      125.40      127.96     20.31 o
  -9   5   7       25.83      -75.11     75.11 o
  -8   5   7     1327.49     1292.89    108.24 o
  -7   5   7     3050.75     2590.43    142.66 o
  -6   5   7     7027.17     6833.25    208.21 o
  -5   5   7     3267.80     3249.83    135.42 o
  -4   5   7       18.86      -43.96     43.96 o
  -3   5   7     1637.62     1583.74     80.21 o
  -2   5   7       60.32       29.44     33.57 o
  -1   5   7     2062.04     2102.47     65.76 o
   0   5   7      304.54      307.80     21.55 o
   1   5   7     2756.37     2658.04     71.33 o
   2   5   7      171.70      148.76     17.65 o
   3   5   7    10977.07    11077.92    222.25 o
  -8   6   7       24.88       73.07     66.75 o
  -7   6   7      430.05      331.30     39.92 o
  -6   6   7      150.76      145.05     26.44 o
  -5   6   7      739.22      719.43     64.00 o
  -4   6   7     1045.14      944.28     75.91 o
  -3   6   7     1154.56      886.00     67.81 o
  -2   6   7    11984.25    13278.25    232.74 o
  -1   6   7     1106.40     1269.12    143.76 o
   0   6   7     6689.60     6814.16    197.90 o
   1   6   7      430.64      499.23     32.54 o
   2   6   7      267.17      332.09     30.81 o
   3   6   7        0.03       30.48     34.07 o
  -7   7   7     1323.00     1423.09    123.81 o
  -6   7   7     4061.98     4342.33    180.01 o
  -5   7   7     1024.01     1137.55     95.93 o
  -4   7   7      320.35      296.43     24.77 o
  -3   7   7       26.57      -43.29     43.29 o
  -2   7   7     1052.40     1155.33     77.16 o
  -1   7   7     1863.61     1807.07     66.92 o
   0   7   7      142.18      131.10     14.82 o
   1   7   7     1991.72     2067.59     69.81 o
   2   7   7      953.82      936.03     69.74 o
  -7   8   7      954.71      849.54     74.86 o
  -6   8   7      350.39      514.89     55.46 o
  -5   8   7       32.92       10.89     52.23 o
  -4   8   7     1316.42     1421.19     91.24 o
  -3   8   7     3103.98     2806.17    116.47 o
  -2   8   7      711.96      813.57     72.99 o
  -1   8   7      927.73     1051.89     54.60 o
   0   8   7       21.99       13.42     28.92 o
   1   8   7       13.73      -22.46     29.34 o
  -6   9   7     3985.59     3699.12    180.19 o
  -5   9   7     1809.30     1583.36    113.83 o
  -4   9   7       18.37       42.15     19.57 o
  -3   9   7     1948.35     1509.62     94.53 o
  -2   9   7       44.30       38.84     48.19 o
  -1   9   7      223.02      266.37     20.35 o
   0   9   7        1.21       60.08     17.64 o
  -3  10   7      237.77       66.19     46.07 o
  -2  10   7     5218.46     5187.50    157.31 o
  -8   0   8      412.43      488.80     54.31 o
  -6   0   8     1322.66     1212.67     93.12 o
  -4   0   8    19017.60    20980.73    326.09 o
  -2   0   8     2044.06     2084.09     91.60 o
   0   0   8     1111.51      853.45    112.16 o
   2   0   8     2419.00     2475.06    102.50 o
  -9   1   8     2324.54     2427.92    118.49 o
  -8   1   8     6026.46     5932.40    142.64 o
  -7   1   8     1506.97     1593.47     86.86 o
  -6   1   8      351.18      301.10     23.56 o
  -5   1   8     1034.44     1081.39     59.85 o
  -4   1   8       16.28       44.56     30.92 o
  -3   1   8     5595.11     5630.92    114.30 o
  -2   1   8      496.88      411.35     32.61 o
  -1   1   8     8820.20     9205.02     93.17 o
   0   1   8       72.62       88.89     12.47 o
   1   1   8     7871.85     8277.82    168.44 o
   2   1   8     1079.34      980.97     49.59 o
   3   1   8      530.96      450.82     28.52 o
  -9   2   8     1643.24     1556.49    121.60 o
  -8   2   8       27.62      -58.26     58.26 o
  -7   2   8      161.90      144.07     23.53 o
  -6   2   8      612.66      652.73     57.61 o
  -5   2   8     1535.23     1618.86     91.20 o
  -4   2   8      288.04      314.56     23.21 o
  -3   2   8     6403.07     6384.19    157.99 o
  -2   2   8      126.64      121.71     15.95 o
  -1   2   8      269.24      373.06     27.05 o
   0   2   8        1.96       16.27     35.92 o
   1   2   8      850.75      789.33     77.43 o
   2   2   8        2.51      -23.64     35.90 o
   3   2   8       58.36       44.58     45.50 o
  -9   3   8     1579.83     1460.17    117.41 o
  -8   3   8     5107.01     5153.76    191.35 o
  -7   3   8      642.08      704.32     62.72 o
  -6   3   8      123.71      184.90     21.94 o
  -5   3   8     3670.42     3308.70    130.82 o
  -4   3   8       62.72       39.41     16.37 o
  -3   3   8      432.91      404.91     44.61 o
  -2   3   8        8.91        5.98     34.60 o
  -1   3   8     7095.44     7138.59    116.15 o
   0   3   8       22.00      -12.39     25.92 o
   1   3   8     6349.90     6773.56    157.77 o
   2   3   8     2665.80     2474.96    101.12 o
   3   3   8      321.92      341.31     32.62 o
  -9   4   8       48.78       19.52     66.65 o
  -8   4   8      140.52      210.94     28.73 o
  -7   4   8     1570.90     1534.24    108.68 o
  -6   4   8      477.05      425.95     48.92 o
  -5   4   8      384.41      481.44     45.24 o
  -4   4   8    10162.98    10810.46    222.98 o
  -3   4   8      106.23      211.04     25.66 o
  -2   4   8     2620.93     2641.22    100.11 o
  -1   4   8      221.99      239.39     33.31 o
   0   4   8     1216.75     1410.75    135.20 o
   1   4   8      336.06      278.91     22.69 o
   2   4   8       23.56       24.74     41.67 o
   3   4   8        8.35       27.35     39.66 o
  -8   5   8     3102.02     3319.01    167.67 o
  -7   5   8     1079.15     1205.51    104.69 o
  -6   5   8      291.77      312.37     37.42 o
  -5   5   8       86.16       88.26     49.93 o
  -4   5   8      167.59      205.59     24.97 o
  -3   5   8     1968.85     2030.29     97.35 o
  -2   5   8       17.65       -6.62     35.02 o
  -1   5   8     4685.90     4853.11    115.42 o
   0   5   8      922.99      894.14     50.39 o
   1   5   8     4033.56     4285.05     94.81 o
   2   5   8      156.45      197.15     21.96 o
  -8   6   8       17.08       33.71     67.76 o
  -7   6   8      300.39      296.64     31.04 o
  -6   6   8       84.99       91.22     64.17 o
  -5   6   8     2713.55     2549.78    121.78 o
  -4   6   8     1287.54     1221.39     84.34 o
  -3   6   8     2000.69     1867.29     92.99 o
  -2   6   8      697.62      623.72     60.68 o
  -1   6   8       63.81       60.21     31.16 o
   0   6   8        4.91       20.31     24.51 o
   1   6   8      604.59      611.21     59.57 o
   2   6   8      226.18      218.62     21.42 o
  -7   7   8      421.61      411.87     45.21 o
  -6   7   8        4.17      -11.30     49.27 o
  -5   7   8     2446.66     2202.34    122.11 o
  -4   7   8        7.56      -29.89     44.16 o
  -3   7   8     1194.82     1251.45     82.44 o
  -2   7   8        0.75      -22.88     38.51 o
  -1   7   8     2690.85     2887.18     84.36 o
   0   7   8      975.48      871.28     76.76 o
   1   7   8     7632.53     8049.43    297.64 o
  -6   8   8     1419.63     1453.66    110.82 o
  -5   8   8      130.53       25.19     45.90 o
  -4   8   8     9419.73     9024.76    223.39 o
  -3   8   8      369.68      498.16     48.80 o
  -2   8   8     1359.68     1613.64     92.81 o
  -1   8   8     1735.56     1802.29     70.33 o
   0   8   8      290.76      305.08     26.49 o
  -4   9   8       28.50       26.56     46.01 o
  -3   9   8      222.45      305.58     24.28 o
  -2   9   8       18.77       20.26     41.91 o
  -9   0   9     1006.70     1188.49     98.56 o
  -7   0   9     2375.59     1966.31    117.81 o
  -5   0   9     5339.91     5761.49    171.75 o
  -3   0   9      205.56      156.10     19.53 o
  -1   0   9     2511.74     2197.49    103.80 o
   1   0   9      212.91      246.91     15.49 o
  -9   1   9       39.26       61.18     42.80 o
  -8   1   9        6.92      -12.32     39.89 o
  -7   1   9     4200.10     4180.23    214.90 o
  -6   1   9       69.32       66.49     24.84 o
  -5   1   9      150.12      152.95     14.93 o
  -4   1   9      352.77      321.14     22.29 o
  -3   1   9     4854.23     4811.66    208.50 o
  -2   1   9      274.11      309.80     56.70 o
  -1   1   9     6336.35     6827.56     84.46 o
   0   1   9       34.73       39.19     19.42 o
   1   1   9      421.28      398.39     19.23 o
   2   1   9     2269.03     2376.50     89.94 o
  -9   2   9       22.60       51.77     26.55 o
  -8   2   9      143.54      141.71     26.19 o
  -7   2   9        2.31        4.93     55.51 o
  -6   2   9    11442.77    11642.80    254.01 o
  -5   2   9      434.81      358.92     30.07 o
  -4   2   9      961.77     1007.30     73.59 o
  -3   2   9      596.54      514.93     46.87 o
  -2   2   9      355.10      462.32     42.41 o
  -1   2   9      525.51      554.38     32.02 o
   0   2   9     1104.87     1263.39     79.37 o
   1   2   9       75.32       92.93     21.26 o
   2   2   9     5003.14     4648.61    148.78 o
  -8   3   9      400.45      374.67     40.27 o
  -7   3   9     1567.98     1343.93    109.02 o
  -6   3   9      129.21       74.77     23.20 o
  -5   3   9      330.42      354.45     36.61 o
  -4   3   9       65.96       76.69     40.22 o
  -3   3   9     6618.79     6369.83    169.02 o
  -2   3   9     1434.28     1277.00     78.70 o
  -1   3   9     4599.35     4963.34    102.61 o
   0   3   9       69.38       53.21     37.74 o
   1   3   9        9.48       29.15     28.29 o
   2   3   9     3320.13     3409.70    128.23 o
  -8   4   9        8.09      107.37     54.68 o
  -7   4   9     2180.81     2063.80    131.05 o
  -6   4   9      397.68      401.76     51.80 o
  -5   4   9     2579.07     2677.65    120.72 o
  -4   4   9     1193.05     1006.03     80.09 o
  -3   4   9      636.06      658.30     65.80 o
  -2   4   9      125.18      156.94     18.95 o
  -1   4   9     4043.06     4217.25     97.08 o
   0   4   9      177.84      208.81     15.18 o
   1   4   9       16.34       63.81     28.42 o
  -8   5   9      770.48      972.11     87.44 o
  -7   5   9     1261.12     1448.89    104.19 o
  -6   5   9      315.06      230.63     27.82 o
  -5   5   9      513.97      545.40     53.21 o
  -4   5   9      829.00      787.25     74.48 o
  -3   5   9     5311.89     5664.23    162.91 o
  -2   5   9      122.74       11.12     45.86 o
  -1   5   9     4413.79     5008.18    108.87 o
   0   5   9      470.92      468.87     34.58 o
   1   5   9       51.62       62.06     17.41 o
  -7   6   9      558.29      773.14     71.04 o
  -6   6   9     9346.61     9944.08    256.88 o
  -5   6   9      513.09      521.80     58.49 o
  -4   6   9      349.06      319.86     26.62 o
  -3   6   9      159.75      136.86     21.72 o
  -2   6   9      663.58      813.56     72.03 o
  -1   6   9      691.48      724.48     45.28 o
   0   6   9       27.60       27.84     18.20 o
  -6   7   9      113.60       48.53     53.66 o
  -5   7   9      803.38      962.74     86.79 o
  -4   7   9       96.69      127.51     22.51 o
  -3   7   9      804.00      644.39     58.14 o
  -2   7   9      172.55      161.85     21.50 o
  -1   7   9     5479.90     6178.02    178.18 o
  -3   8   9      552.78      677.47     60.02 o
  -8   0  10     9458.14     9991.54    251.72 o
  -6   0  10      554.70      442.09     48.65 o
  -4   0  10     1979.35     2140.94    110.15 o
  -2   0  10     1406.32     1532.07     89.75 o
   0   0  10     8397.12     8003.18    137.59 o
  -8   1  10      455.07      371.50     25.02 o
  -7   1  10        8.92       19.92     36.15 o
  -6   1  10       19.11       34.59     19.11 o
  -5   1  10     1978.46     2026.80     94.91 o
  -4   1  10      409.83      446.00     25.12 o
  -3   1  10     4123.38     4333.06    103.07 o
  -2   1  10     1027.40      908.81     52.34 o
  -1   1  10       91.82       90.49     12.90 o
   0   1  10     2575.70     2703.38     57.53 o
  -8   2  10       24.21       53.99     61.55 o
  -7   2  10     1054.93     1059.26     89.38 o
  -6   2  10      167.82      135.36     23.28 o
  -5   2  10      437.63      495.83     46.28 o
  -4   2  10      336.86      385.91     35.30 o
  -3   2  10     6256.99     6049.41    169.98 o
  -2   2  10       54.47       70.78     41.98 o
  -1   2  10       39.97       74.13     31.97 o
   0   2  10       16.12       34.29     28.56 o
  -8   3  10      175.20      -39.25     67.05 o
  -7   3  10       49.54       61.92     53.63 o
  -6   3  10     1183.76     1037.96     91.93 o
  -5   3  10     3408.29     3442.17    141.08 o
  -4   3  10      908.51      819.00     79.57 o
  -3   3  10     3536.04     3761.22    136.15 o
  -2   3  10       96.72       60.78     47.14 o
  -1   3  10       10.52       34.19     16.09 o
   0   3  10     1185.25     1224.56     57.71 o
  -7   4  10       93.22       91.40     58.65 o
  -6   4  10        1.04      -29.45     43.36 o
  -5   4  10       99.85       64.98     49.99 o
  -4   4  10     1474.13     1535.56     99.03 o
  -3   4  10      567.58      715.25     70.44 o
  -2   4  10      255.17      193.69     21.16 o
  -1   4  10      163.26      158.80     15.41 o
  -6   5  10      110.97      131.07     24.68 o
  -5   5  10     1466.08     1193.60     95.88 o
  -4   5  10      327.71      306.32     26.77 o
  -3   5  10     5163.36     5733.56    173.02 o
  -2   5  10      264.11      375.25     41.44 o
  -1   5  10       44.80       51.34     25.62 o
  -5   6  10      627.92      547.20     54.07 o
  -4   6  10      364.29      455.47     48.62 o
  -3   6  10     2671.44     2879.03    126.47 o
  -2   6  10      134.47      162.02     22.77 o
  -7   0  11     1057.23     1038.06     89.60 o
  -5   0  11     5205.42     5371.07    180.24 o
  -3   0  11      101.06      203.93     24.19 o
  -7   1  11     1024.70     1041.36     64.89 o
  -6   1  11       22.31       40.08     39.66 o
  -5   1  11     3374.91     3550.07    189.90 o
  -4   1  11     1836.42     1757.15     76.03 o
  -3   1  11       16.27      -35.17     49.97 o
  -2   1  11      919.78      995.39     56.78 o
  -6   2  11     3468.00     3409.79    148.65 o
  -5   2  11       91.23       80.78     58.01 o
  -4   2  11      577.39      495.59     40.08 o
  -3   2  11      412.35      427.53     50.12 o
  -2   2  11     4167.36     3736.36    142.21 o
  -6   3  11      272.84      243.17     34.02 o
  -5   3  11     2631.10     2728.32    130.40 o
  -4   3  11     1409.70     1407.63     95.18 o
  -3   3  11      137.49       80.99     55.10 o
  -5   4  11     5030.69     5101.95    180.13 o
  -4   4  11      162.77      145.19     25.41 o
 
